# Supplementary material for: Effect of exercise and antioxidant supplementation on cellular lipid peroxidation in elderly individuals: Systematic review and network meta-analysis
Source: Front Physiol. 2023 Feb 14;14:1113270. doi: 10.3389/fphys.2023.1113270 (PMC9971974; doi:10.3389/fphys.2023.1113270)
Supplement: Supplementary file 1 [file Table1.XLSX]

## Sheet: Information
Study	Participants			Intervention/Comparator				Outcome measures						Meta-analysis
	Description	Average Age	Gender (F/M)	Description	Protocol	Duration	Classification	Parameter	Unit	Recording Time	Mean	SD	N	SMD	SD	N
Campbell 2020	Overweight or obese, postmenopausal, sedentary women	60.65	173/0	Moderate-intensity aerobic exercise	60-75% HRmax, ≥45min/day, 5 days/week	12 months	AE	Urinary F2-isoprostane	mg/mg creatinine	Baseline	0.65	0.26	86	0	0	86
										12 months	0.61	0.3	83	0.142035	0.154069	86
				Stretching	1/week, 45 min/per, stretching and relaxation, asked to not otherwise change exercise habits	12 months	NE	Urinary F2-isoprostane	mg/mg creatinine	Baseline	0.6	0.28	86	0	0	86
										12 months	0.62	0.28	85	-0.0711111	0.152996	86
Alghadir 2016	Healthy Older Adults	69.7	35/100	Moderate-intensity aerobic exercise	60-70% HRmax, 45-60min, 3 days/week	24 weeks	AE	Serum MDA	μmol/L	Baseline	15.5	6.7	50	0	0	50
										24 weeks	5.1	1.8	50	2.10376	0.251071	50
				Non-exercise	Without any exercise	24 weeks	NE	Serum MDA	μmol/L	Baseline	4.7	3.5	50	0	0	50
										24 weeks	2.7	1.7	50	0.721335	0.20666	50
da Silva 2021	Older Hemodialysis Patients with chronic kidney diseases	67	71/157	Resistance Training	3 sets of 8-12 repetitions with RPE from 5 to 8, 12 exercise, over 40min, 3 weekly, 6 months	6 months	LIRT	Serum MDA(TBARS)	mM	Baseline	14.1	2.3	81	0	0	81
										6 months	11	2.9	81	2.1	0.170551	81
				Non-exercise	Not revive any exercise intervention	6 months	NE	Serum MDA(TBARS)	mM	Baseline	13.2	2.4	76	0	0	76
										6 months	13.6	2.6	76	-0.159071	0.162485	76
Dani 2020	Healthy elderly women	69.75	29/29	Grape Juice	400ml grape juice/day	1 month	S	Serum MDA(TBARS)	nmol/mg	Baseline	3.23	2.03	9	0	0	9
										1 month	4.75	1.32	9	-0.84547	0.497637	9
				Placebo and Exercise	400ml placebo/day + 2/week, 60 min concurrent physical training with resistance and aerobic training contains strengthening, balance, functional capacity, motor coordination and cognition exercises	1 month	Placebo+AE+LIRT	Serum MDA(TBARS)	nmol/mg	Baseline	3.11	1.07	10	0	0	10
										1 month	3.01	0.67	10	0.107287	0.447614	10
				Grape Juice and Exercise	400ml grape juice/day + 2/week, 60 min concurrent physical training with resistance and aerobic training contains strengthening, balance, functional capacity, motor coordination and cognition exercises	1 month	S+AE+LIRT	Serum MDA(TBARS)	nmol/mg	Baseline	2.38	0.82	10	0	0	10
										1 month	2.57	0.6	10	-0.253277	0.449441	10
Fatouros 2004	Older Men	72.25	0/19	Aerobic Endurance Training	3 training sessions/week, 16 weeks, walking/jogging at 50–80% of HRmax	16 weeks	AE	Plasma MDA	μM	Baseline	1.02	0.11	11	0	0	11
										16 weeks	0.85	0.12	11	1.42078	0.48755	11
				Non-exercise	Without any exercise	16 weeks	NE	Plasma MDA	μM	Baseline	1.02	0.12	8	0	0	8
										16 weeks	1.04	0.1	8	-0.171195	0.501214	8
Osali 2020	Elderly females with metabolic syndrome	62.3	44/44	Aerobic Exercise + Nano-curcumin supplementation	Walked or ran at 65–75% heart rate reserve (HRR) on a treadmill for 3 × 12–17 min + 80mg/day supplementation	6 weeks	AE+S	Plasma MDA	nmol/dL	Baseline	2.68	0.71	11	0	0	11
										6 weeks	1.47	0.62	11	1.74646	0.516006	11
				Aerobic Exercise	Walked or ran at 65–75% heart rate reserve (HRR) on a treadmill for 3 × 12–17 min	6 weeks	AE	Plasma MDA	nmol/dL	Baseline	2.74	0.78	11	0	0	11
										6 weeks	1.42	0.68	11	1.73549	0.51498	11
				Nano-curcumin supplementation	80mg/day supplementation	6 weeks	S	Plasma MDA	nmol/dL	Baseline	2.59	0.82	11	0	0	11
										6 weeks	1.32	0.78	11	1.52674	0.496338	11
				Placebo	80mg/day maltodextrin placebo	6 weeks	Placebo	Plasma MDA	nmol/dL	Baseline	2.79	0.61	11	0	0	11
										6 weeks	2.81	0.8	11	-0.027047	0.426425	11
Vincent 2002	Apparently healthy adults aged between 60 and 83 years	68.12	Unknown	Non-exercise	Without any exercise	6 months	NE	LIPOX	nmol/ml	Baseline	0.24	0.05	16	0	0	16
										6 months	0.23	0.05	16	0.194958	0.35451	16
				Low-intensity Resistance Exercise	50% one-repetition maximum (1RM), 13 repetitions/exercise	6 months	LIRT	LIPOX	nmol/ml	Baseline	0.23	0.05	24	0	0	24
										6 months	0.24	0.05	24	-0.196721	0.289435	24
				High-intensity Resistance Exercise	80% 1RM, 8 repetitions/exercise	6 months	HIRT	LIPOX	nmol/ml	Baseline	0.25	0.06	22	0	0	22
										6 months	0.23	0.05	22	0.355637	0.304118	22
AE: aerobic exercise; NE: non-exersice; S: antioxidant supplementation; LIRT: low-intensity resistance training; HIRT: high-intensity resistance training.

## Sheet: Results
Parameter	Median (95% CrI)		Parameter	Median (95% CrI)
Random Effects Standard Deviation	1.42 (0.73, 2.20)		Random Effects Standard Deviation	1.39 (0.74, 2.20)
			Inconsistency Standard Deviation	1.11 (0.04, 2.20)
Name	Direct Effect	Indirect Effect	Overall	P-Value
AE, S	-0.21 (-3.24, 2.82)	-0.12 (-67.40, 67.29)	-0.22 (-3.34, 2.97)	1
AE: aerobic exercise; S: antioxidant supplementation.
AE	0.72 (-3.61, 5.09)	0.35 (-3.90, 4.80)	0.00 (-3.04, 3.15)	-0.27 (-3.74, 3.07)	-0.13 (-2.94, 2.73)	-1.06 (-2.83, 0.69)	-1.78 (-4.85, 1.32)	-0.22 (-3.34, 2.97)
-0.72 (-5.09, 3.61)	AE + LIRT + Placebo	-0.34 (-3.42, 2.71)	-0.69 (-5.14, 3.55)	-0.95 (-6.57, 4.44)	-0.85 (-6.07, 4.33)	-1.78 (-6.57, 2.86)	-2.49 (-6.87, 1.90)	-0.94 (-4.01, 2.03)
-0.35 (-4.80, 3.90)	0.34 (-2.71, 3.42)	AE + LIRT + S	-0.36 (-4.74, 3.93)	-0.61 (-6.20, 4.69)	-0.47 (-5.70, 4.66)	-1.43 (-6.25, 3.26)	-2.15 (-6.55, 2.16)	-0.60 (-3.71, 2.41)
-0.00 (-3.15, 3.04)	0.69 (-3.55, 5.14)	0.36 (-3.93, 4.74)	AE + S	-0.26 (-4.90, 4.26)	-0.12 (-4.31, 4.09)	-1.08 (-4.56, 2.50)	-1.79 (-4.86, 1.32)	-0.23 (-3.30, 2.96)
0.27 (-3.07, 3.74)	0.95 (-4.44, 6.57)	0.61 (-4.69, 6.20)	0.26 (-4.26, 4.90)	HIRT	0.11 (-2.68, 3.04)	-0.82 (-3.65, 2.13)	-1.55 (-6.02, 3.13)	0.04 (-4.55, 4.65)
0.13 (-2.73, 2.94)	0.85 (-4.33, 6.07)	0.47 (-4.66, 5.70)	0.12 (-4.09, 4.31)	-0.11 (-3.04, 2.68)	LIRT	-0.95 (-3.12, 1.22)	-1.66 (-5.90, 2.56)	-0.09 (-4.28, 4.05)
1.06 (-0.69, 2.83)	1.78 (-2.86, 6.57)	1.43 (-3.26, 6.25)	1.08 (-2.50, 4.56)	0.82 (-2.13, 3.65)	0.95 (-1.22, 3.12)	NE	-0.70 (-4.31, 2.83)	0.85 (-2.70, 4.37)
1.78 (-1.32, 4.85)	2.49 (-1.90, 6.87)	2.15 (-2.16, 6.55)	1.79 (-1.32, 4.86)	1.55 (-3.13, 6.02)	1.66 (-2.56, 5.90)	0.70 (-2.83, 4.31)	Placebo	1.57 (-1.57, 4.67)
0.22 (-2.97, 3.34)	0.94 (-2.03, 4.01)	0.60 (-2.41, 3.71)	0.23 (-2.96, 3.30)	-0.04 (-4.65, 4.55)	0.09 (-4.05, 4.28)	-0.85 (-4.37, 2.70)	-1.57 (-4.67, 1.57)	S
AE: aerobic exercise; NE: non-exersice; S: antioxidant supplementation; LIRT: low-intensity resistance training; HIRT: high-intensity resistance training.
Drug	Rank 1	Rank 2	Rank 3	Rank 4	Rank 5	Rank 6	Rank 7	Rank 8	Rank 9
AE	0.07	0.12	0.17	0.18	0.2	0.14	0.08	0.03	0
AE + LIRT + Placebo	0.31	0.2	0.11	0.09	0.07	0.07	0.06	0.05	0.04
AE + LIRT + S	0.19	0.21	0.12	0.1	0.08	0.08	0.07	0.07	0.06
AE + S	0.13	0.12	0.14	0.15	0.13	0.11	0.1	0.09	0.04
HIRT	0.14	0.12	0.09	0.1	0.11	0.11	0.12	0.11	0.11
LIRT	0.12	0.14	0.12	0.11	0.12	0.13	0.13	0.09	0.04
NE	0	0.01	0.04	0.07	0.1	0.13	0.19	0.28	0.16
Placebo	0.01	0.01	0.02	0.04	0.06	0.09	0.1	0.16	0.51
S	0.03	0.08	0.18	0.16	0.14	0.14	0.14	0.11	0.03
AE: aerobic exercise; NE: non-exersice; S: antioxidant supplementation; LIRT: low-intensity resistance training; HIRT: high-intensity resistance training.

## Sheet: CINeMA
study	id	t1	y1	sd1	n1	t2	y2	sd2	n2	rob	indirectness
Campbell 2020	1	AE	-0.04	0.0659172	86	NE	0.02	0.0302373	86		1
Alghadir 2016	2	AE	-10.4	4.9	50	NE	-2	1.8	50		1
da Silva 2021	3	LIRT	-3.1	0.6	81	NE	0.4	0.2	76		1
Dani 2020 (1)	4	S	1.52	0.71	9	Placebo+AE+LIRT	-0.1	0.4	10		1
Dani 2020 (2)	5	S	1.52	0.71	9	S+AE+LIRT	0.19	0.22	10		1
Dani 2020 (3)	6	Placebo+AE+LIRT	-0.1	0.4	10	S+AE+LIRT	0.19	0.22	10		1
Fatouros 2004	7	AE	-0.17	0.01	11	NE	0.02	0.02	8		1
Osali 2020 (1)	8	AE+S	-1.21	0.09	11	AE	-1.32	0.1	11		1
Osali 2020 (2)	9	AE+S	-1.21	0.09	11	S	-1.27	0.04	11		1
Osali 2020 (3)	10	AE+S	-1.21	0.09	11	Placebo	0.02	0.19	11		1
Osali 2020 (4)	11	AE	-1.32	0.1	11	S	-1.27	0.04	11		1
Osali 2020 (5)	12	AE	-1.32	0.1	11	Placebo	0.02	0.19	11		1
Osali 2020 (6)	13	S	-1.27	0.04	11	Placebo	0.02	0.19	11		1
Vincent 2002 (1)	14	NE	-0.01	0	16	LIRT	0.01	0	24		1
Vincent 2002 (2)	15	NE	-0.01	0	16	HIRT	-0.02	0.01	22		1
Vincent 2002 (3)	16	LIRT	0.01	0	24	HIRT	-0.02	0.01	22		1
AE: aerobic exercise; NE: non-exersice; S: antioxidant supplementation; LIRT: low-intensity resistance training; HIRT: high-intensity resistance training.

## Sheet: CINeMA Results
Evidence Strcture	Comparison	Number of studies	Within-study bias	Reporting bias	Indirectness	Imprecision	Heterogeneity	Incoherence	Confidence rating	Reason(s) for downgrading
Direct	AE:AE+S	1	No concerns	Some concerns	No concerns	Major concerns	No concerns	No concerns	Very low	Reporting bias & Imprecision
	AE:NE	3	Some concerns	Some concerns	No concerns	No concerns	Major concerns	No concerns	Very low	Reporting bias & Heterogeneity
	AE:Placebo	1	No concerns	Some concerns	No concerns	No concerns	No concerns	No concerns	Moderate	Reporting bias
	AE:S	1	No concerns	Some concerns	No concerns	Major concerns	No concerns	No concerns	Very low	Reporting bias & Imprecision
	AE+S:Placebo	1	No concerns	Some concerns	No concerns	No concerns	No concerns	No concerns	Moderate	Reporting bias
	AE+S:S	1	No concerns	Some concerns	No concerns	Major concerns	No concerns	No concerns	Very low	Reporting bias & Imprecision
	LIRT:NE	2	Some concerns	Some concerns	No concerns	No concerns	No concerns	No concerns	Moderate	Reporting bias
	Placebo:S	1	No concerns	Some concerns	No concerns	No concerns	No concerns	No concerns	Moderate	Reporting bias
	Placebo+AE+LIRT:S	1	No concerns	Some concerns	No concerns	No concerns	Major concerns	No concerns	Very low	Reporting bias & Heterogeneity
	Placebo+AE+LIRT:S+AE+LIRT	1	No concerns	Some concerns	No concerns	Major concerns	No concerns	No concerns	Very low	Reporting bias & Imprecision
	S:S+AE+LIRT	1	No concerns	Some concerns	No concerns	No concerns	Major concerns	No concerns	Very low	Reporting bias & Heterogeneity
Indirect	AE:LIRT	0	Some concerns	Some concerns	No concerns	No concerns	No concerns	No concerns	Moderate	Reporting bias
	AE:Placebo+AE+LIRT	0	No concerns	Some concerns	No concerns	No concerns	Major concerns	No concerns	Very low	Reporting bias & Heterogeneity
	AE:S+AE+LIRT	0	No concerns	Some concerns	No concerns	Major concerns	No concerns	No concerns	Very low	Reporting bias & Imprecision
	AE+S:LIRT	0	Some concerns	Some concerns	No concerns	No concerns	No concerns	No concerns	Moderate	Reporting bias
	AE+S:NE	0	No concerns	Some concerns	No concerns	Major concerns	No concerns	No concerns	Very low	Reporting bias & Imprecision
	AE+S:Placebo+AE+LIRT	0	No concerns	Some concerns	No concerns	No concerns	Major concerns	No concerns	Very low	Reporting bias & Heterogeneity
	AE+S:S+AE+LIRT	0	No concerns	Some concerns	No concerns	No concerns	Major concerns	No concerns	Very low	Reporting bias & Heterogeneity
	LIRT:Placebo	0	Some concerns	Some concerns	No concerns	No concerns	No concerns	No concerns	Moderate	Reporting bias
	LIRT:Placebo+AE+LIRT	0	No concerns	Some concerns	No concerns	Major concerns	No concerns	No concerns	Very low	Reporting bias & Imprecision
	LIRT:S	0	Some concerns	Some concerns	No concerns	No concerns	No concerns	No concerns	Moderate	Reporting bias
	LIRT:S+AE+LIRT	0	No concerns	Some concerns	No concerns	Some concerns	Some concerns	No concerns	Very low	Reporting bias & Imprecision & Heterogeneity
	NE:Placebo	0	No concerns	Some concerns	No concerns	No concerns	No concerns	No concerns	Moderate	Reporting bias
	NE:Placebo+AE+LIRT	0	No concerns	Some concerns	No concerns	No concerns	No concerns	No concerns	Moderate	Reporting bias
	NE:S	0	No concerns	Some concerns	No concerns	Some concerns	Some concerns	No concerns	Very low	Reporting bias & Imprecision & Heterogeneity
	NE:S+AE+LIRT	0	No concerns	Some concerns	No concerns	No concerns	Some concerns	No concerns	Low	Reporting bias & Heterogeneity
	Placebo:Placebo+AE+LIRT	0	No concerns	Some concerns	No concerns	No concerns	No concerns	No concerns	Moderate	Reporting bias
	Placebo:S+AE+LIRT	0	No concerns	Some concerns	No concerns	No concerns	No concerns	No concerns	Moderate	Reporting bias
AE: aerobic exercise; NE: non-exersice; S: antioxidant supplementation; LIRT: low-intensity resistance training; HIRT: high-intensity resistance training.
